# Supplementary material for: Quantitative SARS-CoV-2 Spike Antibody Response in COVID-19 Patients Using Three Fully Automated Immunoassays and a Surrogate Virus Neutralization Test
Source: Diagnostics (Basel). 2021 Aug 19;11(8):1496. doi: 10.3390/diagnostics11081496 (PMC8393767; doi:10.3390/diagnostics11081496)
Supplement: Supplementary file 1 [file diagnostics-11-01496-s001.zip]

Archive with 1 entries (1 files):
- diagnostics-1327236-SI.pdf
